# Supplementary material for: Comparative Functional Genomics Analysis of NNK Tobacco-Carcinogen Induced Lung Adenocarcinoma Development in Gprc5a-Knockout Mice
Source: PLoS One. 2010 Jul 29;5(7):e11847. doi: 10.1371/journal.pone.0011847 (PMC2912294; doi:10.1371/journal.pone.0011847)
Supplement: Table S1 — (0.15 MB XLS) [file pone.0011847.s001.xls]

## Sheet: Sheet1
Table S1. Genes differentially expressed between both mouse and human lung tumor compared to normal cells.
UNIQID	NAME	C035-NULL NLE	C036-NULL NLE	C037-NULL NLE	C023-NNK	C024-NNK	C025-NNK	NHBE-1	NHBE-2	1170-I-1	1170-I-2
206382_s_at	BDNF	-0.7988	-1.059	-0.9037	1.139	0.8705	0.7988	-0.6224	-0.7033	1.092	0.6224
208596_s_at	UGT1A3	3.448	3.518	3.466	-3.787	-3.448	-3.462	1.368	0.9853	-1.018	-0.9853
210513_s_at	VEGFA	-0.5719	-0.6461	-0.5724	0.8212	0.5719	0.5802	0.6269	0.9849	-0.6451	-0.6269
214701_s_at	FN1	-0.5862	-0.679	-1.052	0.7236	0.6598	0.5862	1.106	1.315	-1.318	-1.106
202870_s_at	CDC20	-1.192	-1.164	-1.204	1.164	1.377	1.334	-1.965	-1.753	1.753	1.758
215719_x_at	FAS	0.582	0.7306	0.6036	-0.9737	-0.8045	-0.582	0.6656	1.071	-0.6656	-0.8986
1007_s_at	DDR1	1.095	0.8513	0.9474	-0.8513	-1.122	-1.235	0.915	0.9251	-1.093	-0.915
211851_x_at	BRCA1	-0.9887	-1.261	-1.533	1.184	0.9887	1.314	-0.6897	-0.691	0.6897	0.784
200800_s_at	HSPA1A	0.9369	0.9265	1.068	-1.081	-1.104	-0.9265	-1.514	-1.573	1.764	1.514
200641_s_at	YWHAZ	0.6523	0.4124	0.4596	-0.4123	-0.4366	-0.7444	0.8601	0.9161	-0.8601	-0.942
206582_s_at	GPR56	-0.8359	-1.007	-0.8855	1.478	1.184	0.8359	0.7497	0.7773	-0.8771	-0.7497
214580_x_at	KRT6A	2.834	2.888	2.729	-2.729	-3.07	-3.062	2.362	2.087	-2.268	-2.087
204126_s_at	CDC45L	-1.176	-1.2	-1.372	1.176	1.416	1.279	-0.8272	-0.9029	0.9159	0.8271
211597_s_at	HOP	1.174	1.366	1.215	-1.273	-1.174	-1.318	2.085	2.333	-2.085	-2.233
201469_s_at	SHC1	-0.1995	-0.4375	-0.441	1.367	0.7742	0.1995	0.7873	0.891	-0.7872	-0.7922
209714_s_at	CDKN3	-0.4106	-0.6561	-0.6975	0.4106	0.6424	0.7303	-1.874	-2.239	1.874	1.886
204083_s_at	TPM2	2.14	2.055	1.815	-1.843	-1.815	-1.843	-1.325	-1.122	1.416	1.122
209052_s_at	WHSC1	-1.057	-1.391	-1.296	1.057	1.127	1.082	-0.9554	-0.7288	0.7287	0.8112
208079_s_at	AURKA	-1.172	-1.318	-1.471	1.172	1.426	1.487	-1.756	-1.643	1.859	1.643
219936_s_at	GPR87	0.5509	0.6745	0.4139	-0.4139	-0.6434	-0.4231	1.642	1.575	-2.079	-1.575
214040_s_at	GSN	0.553	0.806	0.8094	-0.8899	-0.553	-0.5645	0.5215	0.5658	-0.7523	-0.5215
202332_at	CSNK1E	-0.4892	-0.5652	-0.7765	1.369	1.073	0.4892	-0.7497	-0.4843	0.5678	0.4843
208711_s_at	CCND1	-1.297	-0.7922	-1.375	1.008	0.7922	1.038	0.9196	1.083	-0.9196	-0.9378
217202_s_at	GLUL	-0.9576	-1.008	-0.836	0.8889	0.9262	0.836	1.205	1.362	-1.392	-1.205
210559_s_at	CDC2	-0.9553	-0.931	-1.037	0.931	1.088	1.085	-1.369	-1.337	1.337	1.42
201339_s_at	SCP2	0.3806	0.4963	0.6137	-0.6428	-0.6121	-0.3807	0.4381	0.6969	-0.4381	-0.5709
201970_s_at	NASP	-0.723	-0.8294	-1.157	0.8063	0.7231	0.9005	-1.188	-1.204	1.188	1.222
211404_s_at	APLP2	0.4277	0.4112	0.3513	-0.3513	-0.8086	-0.7681	1.063	0.8686	-0.8686	-0.8739
215707_s_at	PRNP	0.8531	0.9852	0.8351	-0.855	-1.072	-0.8351	0.8507	0.8955	-1.187	-0.8507
201149_s_at	TIMP3	0.9313	1.29	1.022	-0.9777	-0.9313	-1.233	0.6951	0.583	-0.6857	-0.583
215747_s_at	SNHG3-RCC1	-0.5911	-0.6111	-0.7078	0.7062	0.8222	0.5911	-0.4676	-0.6165	0.5542	0.4676
209932_s_at	DUT	-1.357	-1.33	-1.554	1.64	1.33	1.454	-0.6793	-0.4164	0.632	0.4164
221058_s_at	CKLF	-0.4878	-0.3678	-0.4756	0.9392	0.3678	0.6377	-1.025	-0.6002	0.786	0.6002
205126_at	VRK2	0.6344	0.8512	0.6386	-0.6344	-1.072	-0.9022	0.6074	0.8069	-0.6074	-0.9921
202954_at	UBE2C	-0.9967	-1.045	-1.022	1.778	1.534	0.9967	-1.636	-1.776	1.671	1.636
37117_at	ARHGAP8	-1.489	-1.226	-0.866	0.866	0.9495	0.9842	0.9067	1.08	-0.9067	-0.911
201426_s_at	VIM	-1.051	-1.058	-0.6398	0.6398	1.088	0.9067	-0.971	-0.9328	1.02	0.9328
203755_at	BUB1B	-1.104	-1.46	-1.539	1.104	1.271	1.319	-1.108	-1.14	1.783	1.108
211272_s_at	DGKA	1.853	1.698	1.462	-1.603	-1.462	-1.741	0.8949	1.183	-0.957	-0.8949
200796_s_at	MCL1	0.6378	0.6381	0.465	-0.743	-0.4751	-0.465	0.8387	1.094	-0.8387	-0.9946
200653_s_at	CALM1	-0.4838	-0.4557	-0.3892	0.7801	0.6169	0.3892	0.46	0.6573	-0.46	-0.744
210372_s_at	TPD52L1	0.6184	1.306	1.072	-1.011	-0.9867	-0.6184	0.787	1.218	-1.062	-0.787
210993_s_at	SMAD1	0.4028	0.9105	0.3917	-0.3917	-0.6826	-0.5921	0.6703	0.9925	-0.6703	-0.7551
214141_x_at	SFRS7	-0.6742	-0.5388	-0.5096	0.5096	0.5226	0.7506	-0.596	-0.5588	0.6356	0.5588
202075_s_at	PLTP	0.4033	0.6579	0.892	-0.451	-0.4033	-0.4072	0.7195	0.966	-0.7195	-0.7703
202107_s_at	MCM2	-1.159	-1.258	-1.23	1.359	1.159	1.478	-1.534	-1.481	1.522	1.481
221781_s_at	DNAJC10	-0.4791	-0.3955	-0.4568	0.5504	0.3955	0.8196	0.5793	0.9336	-0.6286	-0.5793
210095_s_at	IGFBP3	1.072	1.015	0.9929	-0.9929	-1.035	-1.268	-0.8767	-0.649	0.649	0.7293
211974_x_at	RBPJ	-0.2241	-0.3819	-0.4876	0.8788	0.2241	1.04	-0.4186	-0.4156	0.8536	0.4156
209822_s_at	VLDLR	1.829	1.753	1.889	-2.023	-2.365	-1.753	1.043	0.6715	-0.7692	-0.6715
208977_x_at	TUBB2C	-0.753	-0.8098	-0.7738	0.753	0.8112	0.7899	-0.762	-0.4121	0.4121	0.4981
210983_s_at	MCM7	-1.123	-1.102	-0.9448	1.148	0.9448	1.051	-1.41	-1.213	1.224	1.213
211559_s_at	CCNG2	-0.5079	-0.4197	-0.6132	0.8528	0.4197	0.7059	0.6597	0.7493	-0.6863	-0.6597
202240_at	PLK1	-0.7667	-1.162	-1.042	1.11	0.7667	1.186	-0.9921	-1.078	1.115	0.9921
209642_at	BUB1	-1.34	-1.788	-1.865	1.445	1.34	1.616	-1.51	-1.638	1.714	1.51
201755_at	MCM5	-1.042	-1.491	-1.743	1.216	1.425	1.042	-0.5243	-0.9022	0.5913	0.5243
205623_at	ALDH3A1	1.813	2.449	1.884	-1.813	-1.912	-1.96	0.5508	1.022	-0.5823	-0.5508
209626_s_at	OSBPL3	0.5953	0.9771	0.4794	-0.8429	-1.11	-0.4794	0.4904	0.7178	-0.4904	-0.6009
202246_s_at	CDK4	-0.8344	-0.4544	-0.7184	0.5179	0.5998	0.4544	-0.7968	-0.6587	0.6587	0.6826
217875_s_at	TMEPAI	-0.4584	-0.5965	-0.5949	0.4584	1.165	0.4965	0.5691	1.079	-0.6729	-0.5691
219862_s_at	NARF	0.9285	0.8279	0.6501	-0.6587	-0.6501	-1.027	-0.7978	-0.4556	0.5337	0.4556
203167_at	TIMP2	0.5862	0.8441	0.3765	-0.556	-0.3765	-0.7464	-0.9724	-0.857	0.857	0.9169
203362_s_at	MAD2L1	-1.197	-1.394	-1.391	1.197	1.258	1.402	-0.9037	-0.815	1.389	0.815
216243_s_at	IL1RN	0.6059	0.7958	0.8682	-0.8723	-0.6059	-0.7452	1.593	1.457	-1.512	-1.457
210574_s_at	NUDC	-0.6735	-0.6303	-0.6181	0.899	0.8897	0.6181	-0.9022	-0.6202	0.6693	0.6202
207891_s_at	UCHL5IP	-0.5726	-0.6761	-0.8868	0.5775	0.827	0.5726	-0.7896	-0.9089	0.7896	0.9101
207856_s_at	SMPD4	-0.7521	-0.7419	-0.8138	1.116	0.8682	0.7419	-0.5982	-0.5113	0.6176	0.5113
222077_s_at	RACGAP1	-0.8041	-1.112	-1.175	0.9994	0.8041	1.463	-0.8193	-0.7313	1.182	0.7313
220658_s_at	ARNTL2	1.414	1.337	1.535	-1.632	-1.374	-1.337	0.8898	1.107	-1.073	-0.8898
214882_s_at	SFRS2	-0.7458	-0.5324	-0.6564	0.7433	0.5324	0.5574	-0.6064	-0.5432	0.9583	0.5432
33322_i_at	SFN	0.8746	0.5446	0.8849	-0.5625	-0.5446	-1.065	1.341	1.253	-1.253	-1.299
202095_s_at	BIRC5	-0.8793	-1.363	-1.449	0.8949	1.238	0.8793	-1.445	-1.536	1.445	1.515
208606_s_at	WNT4	1.688	1.555	1.594	-1.696	-1.555	-1.77	0.524	0.5549	-0.524	-0.5418
201012_at	ANXA1	0.7881	1.341	0.4479	-0.4479	-0.6889	-0.8035	1.777	1.74	-1.74	-1.843
202705_at	CCNB2	-0.9597	-1.053	-1.303	0.9597	1.018	1.317	-1.421	-1.609	1.613	1.421
211195_s_at	TP63	3.024	3.538	3.371	-3.091	-3.024	-3.043	0.9276	0.9271	-0.9768	-0.9271
201719_s_at	EPB41L2	-0.4458	-0.593	-0.797	0.4458	0.6049	0.6	-0.5842	-0.7062	0.5981	0.5842
204023_at	RFC4	-1.173	-1.078	-0.9493	0.9493	1.443	1.392	-1.103	-1.155	1.124	1.103
202910_s_at	CD97	-1.869	-1.917	-1.153	1.153	1.417	1.305	-0.6428	-0.5116	0.5116	0.5688
202580_x_at	FOXM1	-1.1	-1.602	-1.22	1.1	1.211	1.125	-1.353	-1.445	1.353	1.39
205909_at	POLE2	-0.2848	-0.5358	-0.5912	0.2848	0.7297	0.7581	-0.5368	-1.054	0.5467	0.5368
208668_x_at	HMGN2	-0.8219	-0.8081	-0.7565	0.7565	0.8602	0.9517	-0.8316	-0.7044	0.8646	0.7044
203210_s_at	RFC5	-0.5653	-0.7351	-0.6189	0.6516	0.5653	0.8807	-0.9596	-0.9683	1.104	0.9596
219978_s_at	NUSAP1	-0.7699	-1.139	-0.8988	0.7699	0.782	1.199	-1.563	-1.452	1.583	1.452
208613_s_at	FLNB	1.101	0.6083	0.4766	-0.7426	-0.4766	-1.291	0.6565	0.7818	-0.8003	-0.6565
209980_s_at	SHMT1	-0.6382	-0.4301	-0.4301	0.8718	0.7868	0.4301	-0.6217	-0.481	0.481	0.515
211519_s_at	KIF2C	-1.088	-1.425	-1.265	1.333	1.088	1.508	-1.138	-1.371	1.164	1.138
206277_at	P2RY2	-1.027	-0.8164	-0.8141	1.099	0.8141	0.9247	0.6651	0.6991	-0.6651	-0.7156
200881_s_at	DNAJA1	-0.731	-0.537	-0.8997	0.6749	0.537	0.6666	-1.447	-1.363	1.363	1.371
201459_at	RUVBL2	-0.6577	-0.6577	-0.8173	0.8628	0.8746	0.6577	-0.6998	-0.6849	0.6849	0.8096
211318_s_at	RAE1	-0.6684	-0.5551	-0.6197	0.692	0.5551	0.8681	-0.889	-0.778	0.8085	0.778
218383_at	C14orf94	-1.042	-1.228	-1.091	1.094	1.042	1.101	-0.7802	-0.5311	0.6429	0.5311
202183_s_at	KIF22	-1.209	-1.332	-1.209	1.296	1.209	1.371	-0.9111	-1.088	0.9111	0.9278
208776_at	PSMD11	0.8402	0.6196	0.6849	-0.7241	-0.6196	-1.068	-0.7295	-0.6485	0.7178	0.6485
219512_at	DSN1	-0.8449	-1.139	-0.9902	0.8667	0.8449	1.124	-0.6118	-0.6308	0.6118	0.7049
200951_s_at	CCND2	2.462	2.472	2.253	-2.811	-2.253	-2.551	1.452	1.519	-1.542	-1.452
201266_at	TXNRD1	-1.233	-1.174	-1.204	1.174	1.177	1.307	-1.281	-1.102	1.102	1.311
218350_s_at	GMNN	-0.6094	-0.6068	-0.8809	0.6068	0.7578	0.8089	-1.618	-1.044	1.318	1.044
209212_s_at	KLF5	0.6127	0.7288	0.6422	-0.766	-0.6127	-0.8907	1.379	1.437	-1.379	-1.458
205822_s_at	HMGCS1	0.4813	0.3318	0.5364	-1.034	-0.3318	-0.7055	0.9619	1.007	-0.9619	-0.9633
204240_s_at	SMC2	-1.102	-1.443	-1.5	1.45	1.102	1.605	-0.7512	-0.5263	0.7371	0.5263
205167_s_at	CDC25C	-0.6354	-1.037	-0.8832	0.6354	0.6354	1.036	-0.9737	-0.9359	0.9359	0.9798
203764_at	DLG7	-0.7339	-0.8857	-0.8533	0.9131	0.8066	0.7339	-1.689	-1.426	2.105	1.426
210933_s_at	MGC4655	3.169	3.047	3.403	-3.35	-3.047	-3.09	1.178	1.127	-1.127	-1.373
204603_at	EXO1	-1.287	-1.239	-1.347	1.311	1.239	1.578	-0.5608	-0.7421	0.5608	0.5948
205397_x_at	SMAD3	-0.4635	-0.3853	-0.365	1.011	0.365	0.4392	0.4989	0.5255	-0.5296	-0.4989
215416_s_at	STOML2	-0.7295	-0.5174	-0.5765	0.5174	0.5997	0.5761	-0.7568	-0.6376	0.816	0.6376
201697_s_at	DNMT1	-0.2526	-0.5151	-0.6119	0.712	0.8423	0.2526	-1.109	-0.9213	1.08	0.9213
201841_s_at	HSPB1	3.114	2.985	3.002	-3.256	-2.985	-3.065	1.314	1.335	-1.353	-1.314
201476_s_at	RRM1	-0.4269	-0.6791	-0.6801	0.4269	0.5699	0.5629	-0.75	-0.5905	0.6054	0.5905
213274_s_at	CTSB	0.5277	0.7344	0.6587	-0.6912	-0.5814	-0.5277	0.789	0.997	-0.8402	-0.789
1598_g_at	GAS6	0.9702	1.154	1.225	-1.199	-0.9702	-1.177	-0.4723	-0.4509	0.4509	0.7391
202489_s_at	FXYD3	1.633	1.879	1.882	-1.633	-1.719	-2.07	2.123	2.233	-2.123	-2.262
202384_s_at	TCOF1	-1.467	-1.581	-0.9373	1.546	0.9373	1.218	-0.8466	-0.9603	1.033	0.8466
209109_s_at	TSPAN6	0.8887	1.297	0.943	-0.9627	-0.8887	-1.086	0.5569	0.631	-0.5588	-0.557
211080_s_at	NEK2	-1.302	-1.454	-1.329	1.495	1.302	1.783	-0.7633	-0.7013	0.7013	0.758
209507_at	RPA3	-0.5278	-0.5324	-0.4426	0.5351	0.4426	0.5517	-0.822	-0.8413	0.9129	0.822
217475_s_at	LIMK2	0.9282	0.8883	0.6626	-0.6626	-0.7173	-0.8532	0.6547	1.154	-0.9104	-0.6547
207039_at	CDKN2A	0.7786	0.9444	0.7412	-0.7412	-0.9571	-0.958	-1.623	-1.268	1.32	1.268
201107_s_at	THBS1	-0.5407	-0.7385	-0.82	0.767	0.7181	0.5407	0.9324	1.091	-1.134	-0.9323
204510_at	CDC7	-0.8751	-1.283	-0.9236	0.9828	0.8751	0.9714	-1.053	-0.9857	0.9857	0.9881
210220_at	FZD2	0.568	0.7117	0.448	-0.448	-0.6065	-0.6205	-1.112	-0.9834	1.041	0.9834
205024_s_at	RAD51	-1.095	-1.128	-1.42	1.292	1.095	1.588	-0.5373	-0.7038	0.5373	0.5467
200637_s_at	PTPRF	0.8308	0.8762	0.7089	-0.7089	-1.046	-1.125	0.8872	1.061	-0.8872	-1.099
219024_at	PLEKHA1	1.294	1.363	1.117	-1.23	-1.33	-1.117	0.7331	0.6386	-1.028	-0.6387
201555_at	MCM3	-1.603	-1.779	-1.698	1.768	1.603	1.944	-1.132	-1.008	1.043	1.008
200632_s_at	NDRG1	0.7095	1.007	0.9657	-0.7095	-0.8875	-0.7282	1.193	1.176	-1.176	-1.372
202738_s_at	PHKB	0.959	1.114	1.09	-1.172	-1.344	-0.959	0.5843	0.8281	-0.6404	-0.5843
204389_at	MAOA	1.624	1.561	1.541	-1.689	-1.541	-1.944	0.7456	0.8417	-0.7456	-0.8776
209832_s_at	CDT1	-1.025	-1.144	-1.213	1.025	1.133	1.106	-0.8566	-1.18	0.8715	0.8566
202111_at	SLC4A2	-0.5112	-0.6075	-0.6763	0.5519	0.6554	0.5112	-0.5393	-0.7499	0.5393	0.5841
221780_s_at	DDX27	-0.9864	-0.6971	-0.9879	0.7341	0.6971	0.9212	-0.5653	-0.6258	0.5653	0.6513
211423_s_at	SC5DL	1.016	0.9961	0.7515	-0.8879	-1.115	-0.7515	0.4956	0.699	-0.4956	-0.5257
210762_s_at	DLC1	1.162	0.9568	0.7334	-0.7334	-0.9375	-0.7514	-0.7779	-0.6827	0.6827	0.7783
220295_x_at	DEPDC1	-0.8338	-1.448	-1.523	1.339	0.8338	1.452	-0.5742	-0.7781	0.5869	0.5742
201271_s_at	RALY	-0.5445	-0.4437	-0.2995	0.8908	1.06	0.2995	-0.5404	-0.4929	0.5499	0.4929
201756_at	RPA2	-1.288	-1.018	-1.062	1.315	1.018	1.25	-1.003	-0.8961	0.917	0.8961
202719_s_at	TES	-0.5105	-0.6469	-0.7925	0.6162	0.5105	0.7232	1.016	1.141	-1.21	-1.016
204560_at	FKBP5	0.7972	1.142	0.9622	-0.8293	-1.16	-0.7972	-0.6568	-0.6371	0.6431	0.6371
205085_at	ORC1L	-0.7172	-0.6461	-0.6334	0.941	0.6334	1.53	-0.4976	-0.5548	0.4976	0.8356
209356_x_at	EFEMP2	-0.3827	-0.6342	-0.6526	0.4164	0.9043	0.3827	-0.5754	-0.5485	0.6409	0.5486
203418_at	CCNA2	-0.6918	-1.16	-1.161	0.6918	0.8239	0.8331	-1.065	-1.133	1.235	1.065
219147_s_at	C9orf95	0.9545	0.8706	1.065	-1.218	-1.231	-0.8706	0.694	0.6245	-0.6637	-0.6245
209682_at	CBLB	0.8811	0.6271	0.7494	-0.7147	-0.7915	-0.6271	0.4164	0.8594	-0.678	-0.4163
219555_s_at	CENPN	-0.4656	-0.4656	-0.7477	0.7319	0.4656	0.9474	-0.8984	-0.9148	1.227	0.8983
217946_s_at	SAE1	-0.4314	-0.4701	-0.7609	0.6313	0.4314	0.6377	-0.7573	-0.8167	0.9271	0.7573
213446_s_at	IQGAP1	-0.5747	-0.2136	-0.2883	1.073	0.2136	0.6407	0.6216	0.7933	-0.7851	-0.6216
211708_s_at	SCD	-1.779	-2.773	-2.041	1.779	2.268	1.991	1.157	1.326	-1.357	-1.157
208972_s_at	ATP5G1	0.5233	0.6807	0.3272	-0.3569	-0.3272	-1.086	-0.7812	-0.5506	0.6697	0.5506
205462_s_at	HPCAL1	-0.9726	-0.7725	-0.9591	0.7818	0.8728	0.7725	-1.184	-1.437	1.919	1.184
212190_at	SERPINE2	1.593	1.524	1.277	-1.403	-1.417	-1.277	0.4981	0.5953	-0.4981	-0.6006
209709_s_at	HMMR	-0.4278	-1.027	-0.7532	0.4278	0.469	0.6536	-1.202	-1.393	1.42	1.202
210139_s_at	PMP22	-2.268	-2.028	-1.937	1.937	2.153	2.217	-1.174	-0.885	0.885	0.8888
217783_s_at	YPEL5	0.4183	0.5964	0.4705	-0.7114	-0.6369	-0.4183	0.4709	0.5381	-0.4709	-0.5534
200760_s_at	ARL6IP5	0.5929	0.6584	0.4352	-0.604	-0.6597	-0.4352	0.6006	0.7938	-0.6006	-0.8002
204614_at	SERPINB2	1.649	1.389	1.384	-1.428	-1.909	-1.384	2.645	2.51	-2.866	-2.51
200752_s_at	CAPN1	0.9287	0.2309	0.6879	-0.2309	-0.2904	-0.7476	0.6154	0.8098	-0.6549	-0.6154
202468_s_at	CTNNAL1	-0.4616	-0.7067	-0.6996	0.4616	0.7476	0.8062	-0.6546	-0.5923	0.8842	0.5923
204825_at	MELK	-1.502	-1.755	-1.67	1.502	1.569	1.585	-0.8202	-0.7345	0.8146	0.7345
201599_at	OAT	0.775	0.6798	0.6079	-0.6079	-0.7348	-0.683	1	0.9699	-0.9699	-1.136
201427_s_at	SEPP1	-0.422	-0.6	-0.4881	0.422	0.8582	1.056	0.5093	0.5688	-0.6742	-0.5093
201587_s_at	IRAK1	-0.4762	-0.4399	-0.5007	0.4399	0.4919	0.7312	-0.525	-0.5394	0.525	0.6054
201897_s_at	CKS1B	-1.091	-1.122	-0.9935	1.153	0.9935	1.206	-0.8039	-0.7677	0.827	0.7677
210052_s_at	TPX2	-1.381	-1.577	-1.522	1.381	1.388	1.515	-1.25	-1.181	1.181	1.204
204638_at	ACP5	0.7386	0.9523	1.066	-0.8707	-1.134	-0.7386	0.7253	0.7099	-0.9804	-0.7099
201202_at	PCNA	-0.9183	-0.7659	-0.9514	0.9202	0.7659	0.7769	-1.088	-0.9825	1.317	0.9825
208893_s_at	DUSP6	-2.244	-1.77	-1.875	2.351	2.19	1.77	1.028	1.221	-1.371	-1.028
217732_s_at	ITM2B	0.4068	0.5111	0.4916	-0.7117	-0.576	-0.4068	0.8313	0.7082	-0.7082	-0.8021
207935_s_at	KRT13	3.312	3.814	3.428	-3.312	-3.76	-3.327	2.695	2.834	-2.773	-2.695
202413_s_at	USP1	-1.201	-0.6227	-1.125	0.6487	0.6227	0.7551	-0.6391	-0.495	0.7109	0.495
218499_at	RP6-213H19.1	1.436	1.421	1.442	-1.541	-1.709	-1.421	0.5318	0.9323	-0.5318	-0.7276
201942_s_at	CPD	0.554	0.4652	0.5171	-0.4652	-0.5857	-0.5065	1.097	1.247	-1.097	-1.301
209679_s_at	LOC57228	-1.846	-1.155	-1.202	1.155	1.385	1.324	0.4896	0.5408	-0.4896	-0.6615
204295_at	SURF1	0.7689	0.6895	0.6822	-0.8305	-0.7081	-0.6822	-0.7493	-0.6087	0.6557	0.6087
201584_s_at	DDX39	-0.4994	-0.4743	-0.6675	0.4743	0.4875	0.7786	-1.063	-0.746	0.9778	0.746
2028_s_at	E2F1	-0.4362	-0.6911	-0.6986	0.492	0.4362	0.718	-0.4268	-0.5728	0.4268	0.6589
209792_s_at	KLK10	1.392	1.891	1.979	-1.392	-1.61	-1.447	1.108	1.042	-1.153	-1.042
209464_at	AURKB	-0.9828	-1.204	-1.51	1.085	0.9828	1.3	-1.094	-1.143	1.334	1.094
221449_s_at	ITFG1	0.5011	0.6209	0.4906	-0.6339	-0.7764	-0.4906	0.7285	0.658	-0.658	-0.7244
213572_s_at	SERPINB1	2.844	3.253	3.213	-2.844	-3.115	-3.27	1.496	1.365	-1.365	-1.48
208103_s_at	ANP32E	-0.5681	-0.701	-0.7805	0.7642	0.5681	0.6024	-0.5315	-0.5006	0.9727	0.5006
205733_at	BLM	-0.7438	-0.6088	-0.9129	0.6965	0.6088	1.046	-0.6424	-0.8658	0.6425	0.7508
203254_s_at	TLN1	-0.8329	-1.193	-1.43	0.9314	0.8329	0.9096	-0.6998	-0.856	0.7608	0.6998
208941_s_at	SEPHS1	-0.7472	-0.7107	-0.8729	0.7107	0.7315	0.8667	-0.8271	-0.5965	0.7755	0.5965
210118_s_at	IL1A	-1.092	-0.6486	-1.273	0.8366	0.6486	0.6951	2.717	2.653	-2.946	-2.653
217973_at	DCXR	0.4511	0.8252	0.5881	-0.6489	-0.4511	-1.006	-0.6592	-0.6974	0.7105	0.6592
218960_at	TMPRSS4	0.9358	1.582	1.494	-1.086	-1.038	-0.9358	0.8876	0.8702	-1.199	-0.8702
210735_s_at	CA12	-0.3764	-0.5616	-0.469	0.7006	0.3765	0.8433	1.872	2.047	-1.877	-1.872
200665_s_at	SPARC	-0.4753	-0.955	-0.6417	0.6716	0.4753	0.5802	-1.096	-0.6387	0.8609	0.6387
32137_at	JAG2	1.056	0.6485	0.9382	-0.6568	-0.67	-0.6485	0.5374	0.5597	-0.56	-0.5374
219058_x_at	TINAGL1	-0.3842	-0.5675	-0.726	1.054	1.191	0.3843	0.801	0.7281	-0.7727	-0.7281
208808_s_at	HMGB2	-0.7702	-0.9276	-0.6568	0.6568	0.6601	0.703	-0.7668	-0.7392	1.08	0.7392
201561_s_at	CLSTN1	0.6313	0.7501	0.8363	-0.7646	-0.6657	-0.6313	0.5645	0.5799	-0.5645	-0.6481
212365_at	MYO1B	-0.4164	-0.4225	-0.6995	0.7503	0.4164	0.8493	1.133	1.383	-1.133	-1.495
209369_at	ANXA3	-0.5323	-0.4533	-0.844	0.4533	0.4618	0.6885	1.743	1.954	-1.743	-2.032
217771_at	GOLM1	-1.913	-1.972	-2.22	1.913	2.207	2.142	-0.4748	-0.5623	0.5643	0.4748
209581_at	HRASLS3	-0.9809	-0.7034	-1.313	0.7034	0.8022	0.8907	-1.363	-1.116	1.333	1.116
206400_at	LGALS7	1.352	0.6156	0.8329	-0.6156	-0.9804	-0.7797	2.504	2.55	-2.909	-2.504
212739_s_at	NME4	0.4784	0.5102	0.5423	-0.4784	-0.5959	-0.8956	0.6841	0.876	-0.6841	-0.732
218009_s_at	PRC1	-0.6834	-1.109	-0.9012	0.6834	0.7035	1.114	-1.742	-1.267	1.46	1.267
210788_s_at	DHRS7	0.3863	0.7217	0.6142	-0.5717	-0.6403	-0.3863	0.7429	0.8542	-0.7567	-0.7428
204734_at	KRT15	3.137	3.491	3.149	-3.137	-3.201	-3.235	1.871	1.988	-1.871	-1.913
205436_s_at	H2AFX	-0.5908	-0.801	-0.5862	0.6825	0.5862	0.5888	-1.043	-0.9057	0.925	0.9057
218248_at	FAM111A	-0.8792	-0.9682	-0.8638	0.9169	0.8638	1.016	-0.6116	-0.5888	0.6129	0.5888
205724_at	PKP1	1.711	1.602	1.618	-1.87	-1.602	-1.882	0.5581	0.7354	-0.8855	-0.5581
212036_s_at	PNN	-0.5672	-0.6678	-0.9175	0.644	0.5672	0.6145	-0.722	-0.8187	0.7698	0.722
219918_s_at	ASPM	-0.582	-1.201	-0.8945	0.582	0.8017	0.6567	-1.668	-1.614	1.769	1.614
201242_s_at	ATP1B1	-1.067	-0.8613	-1.32	1.341	0.9224	0.8613	0.8472	0.9253	-0.8472	-1.074
210260_s_at	TNFAIP8	-0.669	-0.5855	-0.6629	0.8118	0.5855	0.8384	0.5586	0.4742	-0.4742	-0.6732
203509_at	SORL1	0.6814	0.5826	0.3943	-0.8444	-0.3943	-0.602	0.4722	0.5222	-0.6313	-0.4722
204441_s_at	POLA2	-0.9535	-0.7453	-0.553	0.553	0.6962	1.141	-0.895	-0.844	0.9593	0.844
206170_at	ADRB2	1.341	0.8049	0.9819	-0.8049	-1.133	-1.807	0.7287	0.9093	-0.7287	-0.7289
216899_s_at	SKAP2	1.242	1.285	1.492	-1.266	-1.359	-1.242	0.7475	0.6558	-0.6973	-0.6558
202388_at	RGS2	0.809	0.6528	0.404	-0.5751	-0.404	-0.4248	0.8363	0.8291	-0.829	-0.848
208974_x_at	KPNB1	-0.3325	-0.4999	-0.4819	0.6895	0.3325	0.723	-0.7589	-0.6517	0.9972	0.6517
203270_at	DTYMK	-0.7532	-0.4765	-0.4476	0.7075	0.748	0.4476	-0.6747	-0.787	0.6747	0.8838
201506_at	TGFBI	2.324	1.994	2.183	-2.602	-2.169	-1.994	1.206	1.19	-1.19	-1.27
214507_s_at	EXOSC2	-0.6041	-0.7282	-0.7508	0.745	0.6041	0.6873	-0.5277	-0.5172	0.5754	0.5172
208456_s_at	RRAS2	-0.4588	-0.5211	-0.7141	0.7166	0.5337	0.4588	0.5256	0.6747	-0.5256	-0.8738
201529_s_at	RPA1	-0.4331	-0.6313	-0.5971	0.4349	0.4332	0.6333	-0.7581	-0.3813	0.4858	0.3813
218930_s_at	TMEM106B	0.7112	0.8649	0.6704	-0.9653	-0.9459	-0.6704	0.426	0.6494	-0.426	-0.5496
215942_s_at	GTSE1	-0.8281	-0.741	-0.7873	0.8838	0.741	0.8509	-0.7513	-0.9478	0.8246	0.7513
218051_s_at	NT5DC2	1.072	1.548	1.381	-1.072	-1.177	-1.283	-0.5988	-0.4927	0.4927	0.6323
200762_at	DPYSL2	-0.3795	-0.5668	-0.8579	0.5018	0.3795	0.8809	-1.588	-1.127	1.48	1.127
212169_at	FKBP9	0.7386	0.8036	0.5266	-0.7406	-0.6918	-0.5266	0.6422	0.6552	-0.6422	-0.7238
212236_x_at	KRT17	1.908	1.607	1.423	-1.423	-1.461	-1.594	2.13	2.127	-2.127	-2.164
204948_s_at	FST	0.9855	1.035	0.6994	-0.777	-0.7549	-0.6994	1.535	1.499	-1.543	-1.499
218368_s_at	TNFRSF12A	-0.6013	-0.72	-0.9013	0.7306	1.038	0.6013	0.6364	0.7794	-0.6364	-0.6623
33646_g_at	GM2A	0.8884	0.4806	0.6805	-0.4806	-0.6354	-1.155	1.187	1.379	-1.187	-1.326
211071_s_at	MLLT11	-0.5054	-0.7514	-0.5892	0.5053	0.5419	0.7936	0.9881	0.9997	-1.084	-0.9881
204266_s_at	CHKA	-1.361	-1.215	-1.232	1.215	1.387	1.354	-0.4949	-0.7084	0.4949	0.8342
221591_s_at	FAM64A	-1.015	-1.224	-1.474	1.172	1.015	1.026	-0.8411	-0.9303	0.968	0.841
221520_s_at	CDCA8	-0.9745	-1.192	-0.9643	0.9643	1.106	1.179	-0.6751	-0.8679	0.7439	0.6752
212801_at	CIT	-0.4533	-0.6536	-0.7355	0.4533	0.7892	0.5994	-0.4886	-0.7898	0.6157	0.4886
203798_s_at	VSNL1	3.183	2.946	3.018	-3.313	-2.946	-3.379	0.7716	0.9888	-0.9715	-0.7716
219588_s_at	NCAPG2	-0.8862	-0.951	-1.052	0.9087	0.8862	1.061	-0.7162	-0.8382	0.9056	0.7162
218854_at	DSE	1.304	1.384	1.497	-1.573	-1.533	-1.304	0.8585	1.015	-0.8585	-1.138
202263_at	CYB5R1	-0.4353	-0.5165	-0.713	0.5059	0.4568	0.4353	1.015	1.388	-1.015	-1.367
218773_s_at	MSRB2	0.7219	0.6364	0.5869	-0.8435	-0.5869	-0.7366	0.6111	0.7081	-0.6713	-0.6111
210074_at	CTSL2	-0.6084	-0.4361	-0.5857	0.6225	0.4361	0.7599	-0.5024	-0.7538	0.6434	0.5024
213110_s_at	COL4A5	1.558	1.583	1.604	-1.615	-2.138	-1.558	0.8429	1.122	-0.8429	-1.07
201663_s_at	SMC4	-0.857	-0.5804	-0.8938	0.7148	0.5804	0.6335	-1.348	-1.172	1.29	1.172
207602_at	TMPRSS11D	0.2427	0.6691	1.311	-0.2427	-0.3151	-0.4088	0.6569	0.7058	-0.7182	-0.657
201162_at	IGFBP7	-2.739	-3.818	-3.021	2.854	2.981	2.739	0.8137	0.8105	-0.8105	-0.9571
206632_s_at	APOBEC3B	-0.4883	-0.6114	-0.4074	0.4074	0.6202	0.6406	-1.042	-0.8821	1.359	0.8821
205961_s_at	PSIP1	0.7634	0.3454	0.6163	-0.3454	-0.5135	-0.4305	-1.288	-1.361	1.689	1.288
204146_at	RAD51AP1	-1.14	-1.64	-1.649	1.14	1.693	1.657	-1.153	-0.9841	1.421	0.9841
209104_s_at	NOLA2	-0.7472	-0.5517	-0.9231	0.7666	0.8612	0.5517	-0.6529	-0.4625	0.4625	0.525
203729_at	EMP3	-1.578	-0.9317	-1.333	1.199	1.142	0.9317	-0.9838	-0.6808	0.6808	0.6891
205883_at	ZBTB16	2.305	2.25	2.221	-2.221	-2.762	-3.039	-0.7062	-0.5718	0.5718	0.6787
216060_s_at	DAAM1	0.4063	0.476	0.3533	-0.3533	-0.9384	-0.4946	0.6158	0.715	-0.6158	-0.6854
220638_s_at	CBLC	-0.5521	-0.5107	-0.4926	0.4926	0.6457	0.552	0.6917	0.9072	-0.8017	-0.6917
221931_s_at	SEH1L	-0.6249	-1.003	-0.7885	0.8366	0.6249	0.8433	-0.7105	-0.5384	0.7916	0.5384
218531_at	TMEM134	0.3835	0.6301	0.7401	-0.3835	-0.4768	-0.7058	0.5347	0.609	-0.5347	-0.701
201930_at	MCM6	-1.208	-1.519	-1.314	1.234	1.208	1.517	-0.999	-0.9424	1.11	0.9424
202458_at	PRSS23	2.385	1.901	1.747	-1.841	-2.303	-1.747	1.489	1.549	-1.489	-1.688
203315_at	NCK2	-0.7281	-0.6654	-0.3022	0.5915	0.3022	0.8557	0.9271	1.03	-0.9271	-1.392
210137_s_at	DCTD	-0.8033	-0.8839	-0.874	1.174	0.8616	0.8033	0.6579	0.8558	-0.6579	-0.7219
205042_at	GNE	-0.732	-0.6847	-0.618	0.6878	0.618	0.8439	-0.747	-0.6577	1.373	0.6577
209114_at	TSPAN1	-2.031	-2.146	-1.796	1.796	2.056	1.891	0.917	1.069	-1.156	-0.917
218182_s_at	CLDN1	1.889	2.769	2.205	-2.055	-1.962	-1.889	1.399	1.305	-1.305	-1.386
200906_s_at	PALLD	1.206	1.246	1.135	-1.255	-1.278	-1.135	0.949	1.22	-1.165	-0.949
203968_s_at	CDC6	-2.408	-2.396	-2.109	2.238	2.109	2.2	-1.214	-0.9106	1.172	0.9106
218597_s_at	CISD1	0.4778	0.428	0.4252	-0.4939	-0.757	-0.4253	-0.8323	-0.5627	0.7458	0.5627
209302_at	POLR2H	-0.7301	-0.4571	-0.7015	0.4571	0.6887	0.6036	-0.6696	-0.5076	0.5735	0.5076
203917_at	CXADR	-1.18	-0.5884	-0.9964	0.8239	0.5884	0.8176	0.6919	0.9603	-0.8771	-0.6919
218803_at	CHFR	0.5922	0.7619	0.7624	-0.6571	-0.8102	-0.5922	0.3463	0.9966	-0.5438	-0.3463
222265_at	TNS4	-0.4946	-0.6357	-0.6735	0.4946	0.6654	0.7671	0.8489	0.7563	-0.8812	-0.7563
203358_s_at	EZH2	-0.9541	-1.192	-0.9956	1.024	0.9541	1.126	-0.7298	-0.7192	1.321	0.7192
212430_at	RBM38	-0.8109	-0.6801	-0.5893	1.078	0.8099	0.5893	-0.6423	-0.4907	0.4907	0.6892
220651_s_at	MCM10	-0.6534	-0.9932	-0.7919	0.6987	0.6534	0.7657	-0.9548	-1.037	1.195	0.9548
214639_s_at	HOXA1	1.78	1.532	1.458	-1.747	-1.841	-1.458	0.6739	0.5089	-0.6437	-0.5089
212973_at	RPIA	-0.3969	-0.5836	-0.7906	0.3969	0.4115	0.4338	-0.5766	-0.4996	0.4996	0.5195
213587_s_at	ATP6V0E2	-1.097	-0.5053	-1.031	0.697	0.5053	0.8527	-0.7836	-0.8273	0.9077	0.7836
218990_s_at	SPRR3	0.7145	0.5224	0.791	-0.5223	-0.6337	-0.5969	3.11	2.898	-3.117	-2.898
203145_at	SPAG5	-0.855	-0.8121	-0.6476	1.067	0.6476	1.049	-1.037	-1.664	1.114	1.037
205185_at	SPINK5	3.617	3.711	3.841	-3.617	-3.923	-3.906	0.841	1.017	-0.9181	-0.841
209230_s_at	NUPR1	0.4158	0.8753	0.7715	-0.4378	-0.4158	-0.5828	1.484	1.445	-1.501	-1.445
202605_at	GUSB	-1.028	-0.9632	-1.266	1.853	1.404	0.9632	-0.9142	-0.6089	0.8985	0.6089
202129_s_at	RIOK3	0.9067	0.9901	0.8857	-1.282	-1.189	-0.8856	0.4411	0.4691	-0.4411	-0.7804
213346_at	C13orf27	-1.088	-1.022	-0.8916	0.941	0.8916	1.127	-0.587	-0.5377	0.5377	0.5768
203138_at	HAT1	-0.8222	-0.7672	-0.8076	0.9244	0.7672	1.078	-0.7461	-0.6136	1.12	0.6136
212531_at	LCN2	1.711	2.862	2.456	-1.711	-2.108	-1.722	2.137	2.372	-2.221	-2.137
221677_s_at	DONSON	-0.7253	-0.9696	-0.5565	0.5565	0.6932	0.7701	-1.239	-1.086	1.417	1.085
218755_at	KIF20A	-1.404	-1.369	-1.514	1.421	1.369	1.773	-2.056	-1.755	1.871	1.755
218875_s_at	FBXO5	-0.9148	-1.032	-1.093	1.096	0.9148	1.289	-0.8455	-0.6467	0.9953	0.6467
210621_s_at	RASA1	-0.4	-0.1399	-0.5386	1.063	0.1399	1.435	0.3527	0.7721	-0.3527	-0.8055
209160_at	AKR1C3	0.3111	1.175	0.4465	-0.4935	-0.3586	-0.3111	2.03	2.26	-2.03	-2.043
217995_at	SQRDL	1.055	1.299	1.092	-1.228	-1.059	-1.055	1.043	1.189	-1.146	-1.043
218189_s_at	NANS	-0.9038	-0.6701	-0.68	0.768	0.8473	0.6701	-0.6422	-0.4467	0.7017	0.4467
218308_at	TACC3	-1.109	-1.449	-1.354	1.122	1.517	1.109	-1.598	-1.253	1.459	1.253
212542_s_at	PHIP	-0.2832	-0.5049	-0.2394	1.108	0.2394	1.42	-0.567	-0.5644	0.6928	0.5644
204409_s_at	EIF1AY	-0.8983	-0.6444	-0.722	0.6444	0.7007	0.883	-0.7346	-0.9239	1.014	0.7346
204817_at	ESPL1	-1.134	-1.503	-1.595	1.335	1.134	1.433	-0.8014	-0.9205	0.8327	0.8014
209484_s_at	NSL1	-0.9014	-1.239	-0.7777	0.886	0.8451	0.7777	-0.8727	-0.5427	0.8416	0.5427
215034_s_at	TM4SF1	-1.108	-1.03	-1.376	1.144	1.235	1.03	0.7796	0.8454	-0.7818	-0.7796
203430_at	HEBP2	0.7182	0.7506	1.106	-1.198	-0.7182	-0.8015	0.694	0.7663	-0.694	-0.8074
202597_at	IRF6	1.415	1.139	1.227	-1.315	-1.322	-1.139	1.344	1.391	-1.361	-1.343
201287_s_at	SDC1	0.5279	0.6426	0.3859	-0.7995	-0.6382	-0.3859	1.383	1.274	-1.274	-1.426
202447_at	DECR1	-1.748	-1.37	-1.694	1.37	1.712	1.455	0.9353	0.8203	-0.8203	-1.29
212300_at	TXLNA	-0.4003	-0.5002	-0.812	0.8809	0.4003	0.5931	-0.5308	-0.4692	0.5904	0.4692
218349_s_at	ZWILCH	-1.136	-1.469	-1.452	1.39	1.136	1.675	-0.6927	-0.7228	0.8574	0.6927
219597_s_at	DUOX1	1.792	1.564	1.488	-1.718	-1.665	-1.488	0.7054	0.6376	-0.7554	-0.6376
209891_at	SPC25	-0.7441	-0.9376	-1.103	0.7441	1.106	0.971	-0.9016	-0.9677	0.9505	0.9016
209605_at	TST	-0.9122	-0.7597	-0.688	1.051	0.9147	0.688	0.5783	0.617	-0.6084	-0.5783
206052_s_at	SLBP	-0.6517	-0.7075	-0.8349	0.6517	0.6713	0.993	-0.5005	-0.5874	1.007	0.5005
221521_s_at	GINS2	-0.5936	-0.7643	-0.6502	1.013	0.8668	0.5936	-1.173	-0.9777	1.193	0.9777
219508_at	GCNT3	-2.108	-1.821	-2.106	2.206	1.992	1.821	0.7386	0.5086	-0.6088	-0.5086
204962_s_at	CENPA	-0.8979	-1.003	-1.21	0.9445	0.9289	0.8979	-1.146	-1.179	1.365	1.146
203038_at	PTPRK	-0.4444	-0.4753	-0.6449	0.4444	0.484	0.6179	0.9254	1.138	-0.9254	-1.06
201508_at	IGFBP4	-0.5159	-1.038	-0.7849	0.9629	0.73	0.5159	-1.542	-1.35	1.35	1.415
202685_s_at	AXL	0.5932	0.6054	0.7135	-0.8021	-0.6349	-0.5932	-0.4542	-0.5931	0.5283	0.4542
205014_at	FGFBP1	1.25	1.675	1.419	-1.592	-1.28	-1.25	2.303	2.182	-2.467	-2.182
218235_s_at	UTP11L	-0.8077	-0.68	-0.3599	0.3599	0.5557	0.368	-0.4507	-0.4399	0.7024	0.4399
205105_at	MAN2A1	0.57	0.4609	0.4627	-0.4609	-0.564	-0.5567	0.4317	0.8197	-0.456	-0.4317
208962_s_at	FADS1	0.6901	0.4785	0.5961	-0.5646	-0.658	-0.4785	-1.148	-0.6208	0.7523	0.6208
218768_at	NUP107	-0.6804	-0.5336	-0.7347	0.5336	0.7333	0.7259	-0.8568	-0.699	0.8638	0.699
201820_at	KRT5	3.022	2.853	2.982	-2.965	-2.853	-3.192	3.384	3.215	-3.215	-3.316
209098_s_at	JAG1	-0.4838	-0.9263	-0.6487	0.7452	0.4838	0.869	1.944	1.836	-1.836	-1.849
219212_at	HSPA14	-0.6918	-0.4741	-0.6475	0.4741	0.5426	0.5383	-0.9489	-0.5893	0.6957	0.5893
206550_s_at	NUP155	-0.6143	-0.8015	-0.8469	0.7282	0.6143	1.408	-1.291	-0.7801	1.081	0.7801
219650_at	ERCC6L	-0.8404	-1.106	-0.9302	1.065	0.8404	1.172	-0.5051	-0.7952	0.6779	0.5051
202780_at	OXCT1	0.3826	0.571	0.3531	-0.8483	-0.5504	-0.3531	-0.8092	-0.5365	0.5365	0.6466
214710_s_at	CCNB1	-1.174	-1.265	-1.159	1.318	1.159	1.336	-1.642	-1.507	1.587	1.507
221962_s_at	UBE2H	0.6669	0.5252	0.6055	-0.5252	-1.049	-0.5557	0.705	0.9757	-0.8482	-0.705
200733_s_at	PTP4A1	-0.5343	-0.4622	-0.4597	0.6879	0.4597	0.8384	0.7462	0.6437	-0.6437	-0.9429
208502_s_at	PITX1	2.616	2.991	2.616	-2.816	-2.616	-2.679	0.7541	0.9574	-0.8751	-0.7541
209803_s_at	PHLDA2	-1.909	-2.002	-1.286	1.286	1.807	1.375	0.6413	0.5502	-0.5502	-0.7095
212022_s_at	MKI67	-0.763	-1.318	-1.309	0.7905	0.9554	0.763	-1.178	-1.556	1.178	1.2
201710_at	MYBL2	-0.6159	-1.246	-1.085	0.7404	0.8359	0.6159	-1.23	-1.05	1.05	1.089
209351_at	KRT14	3.612	3.685	3.731	-3.727	-3.612	-3.897	2.762	2.906	-2.811	-2.762
200975_at	PPT1	-0.7903	-0.4988	-1.02	0.992	0.4988	0.9006	-0.5596	-0.3944	0.8122	0.3944
206832_s_at	SEMA3F	0.8263	0.7117	0.7472	-0.7313	-0.7117	-0.8662	0.4792	0.6226	-0.5311	-0.4792
201795_at	LBR	-0.4237	-0.5506	-0.6204	0.6326	0.4237	0.8159	-0.841	-0.7443	1.151	0.7443
213240_s_at	KRT4	0.3782	1.253	0.7794	-0.7015	-0.3782	-0.6155	1.908	2.23	-2.168	-1.908
218542_at	CEP55	-0.8593	-1.333	-1.109	0.9242	0.988	0.8593	-1.032	-1.095	1.549	1.032
209016_s_at	KRT7	-0.4286	-0.4299	-0.7682	0.6628	0.6799	0.4286	-1.057	-0.9281	0.9517	0.9281
218157_x_at	CDC42SE1	-0.5465	-0.4187	-0.6112	0.8413	0.5545	0.4187	0.4656	0.6713	-0.4862	-0.4656
213194_at	ROBO1	1.661	1.811	2.016	-1.858	-1.752	-1.661	0.7253	0.4578	-0.5825	-0.4578
212599_at	AUTS2	1.114	0.8392	1.619	-0.9359	-1.023	-0.8392	0.9215	1.089	-0.9215	-0.9891
204709_s_at	KIF23	-1.993	-2.276	-2.051	2.674	1.993	2.438	-0.7144	-0.684	0.9557	0.684
219489_s_at	RHBDL2	1.064	1.212	0.9565	-0.9732	-0.9565	-1.099	0.5886	0.7579	-0.5886	-0.6216
221039_s_at	DDEF1	-0.8474	-0.8502	-0.7788	0.7788	0.8526	1.112	-0.4417	-0.5678	0.7329	0.4417
202998_s_at	LOXL2	-0.5198	-0.4854	-0.8883	0.9061	0.6444	0.4854	-0.7947	-0.6642	0.6643	0.7951
211964_at	COL4A2	0.5067	0.5307	0.5218	-0.5618	-0.7046	-0.5067	-1.417	-1.186	1.452	1.186
208690_s_at	PDLIM1	0.6259	0.6933	0.4873	-0.5078	-0.4873	-0.5558	0.9011	0.8427	-0.8597	-0.8427
205246_at	PEX13	0.8472	0.9737	0.6779	-0.785	-0.9433	-0.6779	0.4203	0.6294	-0.4203	-0.6453
202643_s_at	TNFAIP3	-0.6382	-0.6467	-0.8698	1.56	0.6382	1.115	1.056	1.19	-1.056	-1.071
203066_at	GALNAC4S-6ST	0.6394	0.4985	0.9593	-0.6598	-0.6195	-0.4985	0.7594	0.9537	-0.7594	-0.7607
202089_s_at	SLC39A6	1.193	1.151	1.061	-1.396	-1.52	-1.061	0.6504	0.7109	-0.6504	-0.7348
202600_s_at	NRIP1	-0.5139	-0.3138	-0.5544	1.216	0.3138	1.824	0.5093	0.6516	-0.5093	-0.5682
209773_s_at	RRM2	-1.494	-1.566	-1.631	2.119	1.97	1.494	-1.362	-1.4	1.393	1.362
207980_s_at	CITED2	-0.9503	-0.7213	-0.9505	1.872	1.595	0.7213	-0.8699	-0.5543	0.5543	0.5757
202421_at	IGSF3	0.7533	1.11	0.7751	-0.7727	-0.7533	-0.7964	1.08	0.9636	-0.9636	-1.505
208078_s_at	ZEB1	0.7766	0.6096	1.127	-0.8315	-0.6096	-1.486	0.6468	0.9498	-0.6486	-0.6468
38037_at	HBEGF	-1.034	-1.054	-0.9761	1.031	0.9761	1.005	0.9322	1.193	-0.9322	-0.9698
215933_s_at	HHEX	-0.7899	-0.9621	-1.044	0.8729	0.7899	0.9872	-0.4597	-0.4671	0.4597	0.7334
213262_at	SACS	-1.319	-0.6753	-0.5204	0.979	0.5204	0.7804	-0.7084	-0.6946	0.9774	0.6946
212279_at	TMEM97	-0.4518	-0.3932	-0.4922	0.7021	0.6295	0.3931	-1.184	-0.9619	1.045	0.9619
219148_at	PBK	-0.9808	-1.184	-1.259	0.9808	1.061	1.294	-1.286	-0.9717	1.282	0.9717
201337_s_at	VAMP3	0.8547	0.6926	0.6462	-0.7904	-0.8428	-0.6462	0.7417	0.7768	-0.7417	-1.104
219850_s_at	EHF	0.403	0.53	0.5523	-0.403	-1.022	-1.167	2.019	2.191	-2.019	-2.048
213009_s_at	TRIM37	-0.3069	-0.4552	-0.6486	0.816	0.3069	1.114	-0.6781	-0.5455	0.5496	0.5455
204822_at	TTK	-0.8575	-1.298	-1.283	0.9472	0.8575	1.097	-1.059	-1.156	1.385	1.059
204128_s_at	RFC3	-0.824	-0.6554	-1.073	0.7413	0.6554	0.8394	-0.6699	-0.5292	0.5292	0.5829
204222_s_at	GLIPR1	-1.113	-1.12	-1.152	1.147	1.113	1.237	0.4674	0.556	-0.6093	-0.4674
218338_at	PHC1	-0.9071	-0.7463	-0.8353	0.891	0.7463	0.9797	-0.4967	-0.767	0.711	0.4967
202338_at	TK1	-1.232	-1.219	-1.427	1.219	1.449	1.292	-1.459	-1.199	1.199	1.3
201948_at	GNL2	-0.6332	-0.3849	-0.6002	0.6091	0.3849	0.5462	-0.4919	-0.4467	0.8308	0.4467
201645_at	TNC	2.169	2.215	1.563	-1.682	-1.563	-1.759	2.335	2.295	-2.347	-2.295
203180_at	ALDH1A3	0.345	1.316	1.071	-0.345	-0.4484	-0.54	1.729	1.554	-1.554	-1.661
212832_s_at	CKAP5	-0.3564	-0.4974	-0.7346	0.69	0.642	0.3564	-0.6076	-0.6229	0.6076	0.6454
218115_at	ASF1B	-0.6842	-0.6842	-1.069	0.8551	0.6842	1.128	-0.9871	-0.9706	0.9706	0.9787
221436_s_at	CDCA3	-1.085	-1.014	-1.314	1.084	1.247	1.014	-1.011	-1.262	1.245	1.011
201291_s_at	TOP2A	-0.9056	-1.346	-1.371	0.9056	1.117	1.133	-1.895	-2.18	2.49	1.895
209301_at	CA2	-1.51	-1.907	-2.116	1.832	1.51	2.114	0.8626	1.395	-0.8626	-0.9078
203818_s_at	SF3A3	-0.6282	-0.6226	-0.7444	0.6341	0.6226	0.7314	-0.7343	-0.6988	0.8608	0.6988
205977_s_at	EPHA1	0.9405	1.13	0.8155	-1.03	-1.054	-0.8155	0.7078	0.7079	-0.7078	-0.7909
212705_x_at	PNPLA2	-0.5012	-0.5234	-0.5747	0.5515	0.5012	0.597	-0.6389	-0.7828	0.6614	0.6389
211713_x_at	KIAA0101	1.497	0.5224	0.7928	-0.6151	-0.5224	-0.7253	-0.6916	-0.6134	0.6134	0.8166
219263_at	RNF128	-2.117	-1.871	-2.061	1.871	2.096	2.261	1.008	1.076	-1.008	-1.014
212702_s_at	BICD2	0.7387	1.196	0.8994	-0.8033	-0.9585	-0.7387	0.7976	1.018	-0.7976	-0.976
202633_at	TOPBP1	-1.021	-0.8599	-1.074	0.8599	0.8824	0.9562	-0.7182	-0.6301	0.9664	0.6302
205847_at	PRSS22	-0.2892	-0.6034	-0.5937	0.5991	0.8762	0.2892	0.682	0.8861	-0.682	-0.7978
218834_s_at	TMEM132A	1.047	0.9926	1.056	-0.9926	-1.034	-1.111	0.8184	0.9042	-0.8184	-0.8215
201009_s_at	TXNIP	1.769	2.222	2.045	-2.125	-1.769	-2.036	1.224	1.179	-1.179	-1.192
221685_s_at	CCDC99	-0.7279	-0.8532	-1.116	0.9054	0.7279	1.198	-0.9913	-0.8317	0.9971	0.8317
206300_s_at	PTHLH	0.8483	1.445	1.18	-0.8789	-1.253	-0.8483	2.241	2.48	-2.305	-2.241
207332_s_at	TFRC	-1.292	-1.404	-1.333	2.278	1.336	1.292	-0.6938	-0.6211	0.6613	0.6211
204203_at	CEBPG	0.6647	0.6778	0.5642	-0.7653	-0.5642	-0.9787	0.4994	0.7629	-0.5214	-0.4994
201723_s_at	GALNT1	-0.5191	-0.5296	-0.7035	0.5191	0.6895	0.6495	0.8212	0.6323	-0.6323	-0.681
219411_at	ELMO3	0.4545	0.6235	0.6852	-0.731	-0.4545	-0.543	0.5826	0.7288	-0.5826	-0.7342
209680_s_at	KIFC1	-0.4658	-0.4088	-0.6756	0.8451	0.8669	0.4088	-0.5277	-0.594	0.5277	0.7672
218980_at	FHOD3	0.944	0.6864	0.5009	-0.8879	-0.5871	-0.5009	0.5947	0.5481	-0.762	-0.5481
202790_at	CLDN7	-2.494	-2.124	-2.287	2.263	2.124	2.441	1.351	1.598	-1.734	-1.351
209094_at	DDAH1	-1.612	-1.449	-1.554	1.449	1.499	1.596	-0.8441	-0.7223	0.7378	0.7223
205627_at	CDA	-0.6498	-0.3623	-0.7582	0.6509	0.7613	0.3623	0.8177	0.5449	-0.5449	-0.7334
200606_at	DSP	1.366	1.128	1.129	-1.128	-2.084	-1.711	2.174	2.194	-2.174	-2.361
201169_s_at	BHLHB2	-0.8677	-0.6129	-0.7933	0.738	0.6768	0.6129	1.242	1.465	-1.244	-1.242
221258_s_at	KIF18A	-1.083	-1.362	-1.131	1.426	1.083	1.79	-0.7029	-0.5294	0.5887	0.5294
209800_at	KRT16	3.32	3.511	3.468	-3.32	-3.392	-3.322	3.016	3.07	-3.016	-3.02
208445_s_at	BAZ1B	-0.1647	-0.7612	-0.7677	0.8952	0.3078	0.1647	-0.4975	-0.6091	0.6451	0.4975
204162_at	NDC80	-0.7266	-0.9467	-0.7994	0.7266	0.9073	1.193	-1.332	-1.272	2.152	1.272
212949_at	NCAPH	-0.7359	-0.9257	-0.9756	0.8359	0.7359	1.171	-0.8688	-0.7395	0.7395	0.7818
213139_at	SNAI2	2.069	2.111	2.194	-2.111	-2.257	-2.069	2.003	1.82	-1.82	-2.008
217989_at	HSD17B11	-0.4612	-0.4611	-0.4433	0.6796	0.4433	0.6426	-0.5996	-0.3638	0.7995	0.3638
203543_s_at	KLF9	1.076	1.022	0.8775	-1.169	-1.609	-0.8775	-0.6119	-0.5809	1.508	0.5808
213088_s_at	DNAJC9	-0.5499	-0.5244	-0.7733	0.5513	0.5244	0.6338	-0.7546	-0.6364	0.8024	0.6364
203788_s_at	SEMA3C	0.7069	0.4951	0.6	-0.4951	-0.863	-0.5191	1.089	1.278	-1.106	-1.089
218145_at	TRIB3	-0.8728	-0.9003	-0.8882	1.182	0.8728	1.185	0.7426	0.8503	-0.7928	-0.7426
203856_at	VRK1	-0.7195	-0.8558	-0.6406	0.9709	0.6407	0.7149	-0.8547	-0.6588	0.918	0.6588
219267_at	GLTP	0.4703	0.6233	0.4697	-0.6891	-0.4697	-0.481	1.296	1.232	-1.232	-1.234
202241_at	TRIB1	-0.4789	-0.7299	-0.5771	0.7217	0.4789	0.6429	0.5376	0.6482	-0.5376	-0.7148
204952_at	LYPD3	1.429	1.543	1.844	-1.664	-1.429	-1.664	1.435	1.703	-1.798	-1.435
204033_at	TRIP13	-1.659	-1.811	-1.878	2.051	1.659	1.798	-1.428	-1.297	1.572	1.297
213906_at	MYBL1	-0.3756	-0.4372	-0.4578	0.9449	0.3756	2.137	-1.356	-1.988	1.83	1.356
218782_s_at	ATAD2	-1.11	-1.372	-1.47	1.28	1.11	1.392	-0.9631	-1.146	1.089	0.9631
205239_at	AREG	-2.003	-1.237	-1.787	1.44	1.455	1.237	2.756	2.614	-2.614	-2.636
219494_at	RAD54B	-0.5162	-0.8286	-0.8099	0.5605	0.5162	1.088	-0.779	-0.7319	0.7918	0.7319
202209_at	LSM3	-0.7038	-0.8565	-0.9219	0.7403	1.066	0.7038	-0.7093	-0.6479	0.8067	0.6479
221268_s_at	SGPP1	0.386	0.5998	0.7534	-0.7671	-1.262	-0.386	0.6882	0.7904	-0.6882	-0.8838
201641_at	BST2	-0.6126	-0.6547	-0.2698	0.5999	0.6745	0.2698	-0.8816	-0.829	0.9737	0.829
219648_at	MREG	2.061	1.82	2.239	-1.937	-1.886	-1.82	1.203	1.402	-1.203	-1.285
213302_at	PFAS	-0.3636	-0.6049	-0.764	0.4592	0.3636	0.5589	-1.068	-0.9811	1.179	0.9811
207850_at	CXCL3	-0.4755	-0.4819	-0.6498	1.023	0.4755	1.054	0.3844	0.8457	-0.435	-0.3844
207761_s_at	METTL7A	0.3803	0.5839	0.5619	-0.7093	-0.3803	-0.4059	-0.5304	-0.6276	0.9145	0.5304
203041_s_at	LAMP2	0.6398	1.127	0.7326	-0.6398	-0.8077	-0.7242	1.053	1.246	-1.053	-1.327
206033_s_at	DSC3	0.3402	0.5058	0.9638	-0.4943	-0.4352	-0.3402	1.096	1.336	-1.096	-1.132
203725_at	GADD45A	-1.078	-1.134	-0.8185	1.256	1.202	0.8185	1.38	1.33	-1.33	-1.614
203046_s_at	TIMELESS	-0.4905	-0.4736	-0.5769	0.6032	0.4736	0.8052	-0.9947	-0.9408	0.9408	0.948
209339_at	SIAH2	-0.5832	-0.4951	-0.7045	0.6472	0.727	0.4951	0.7545	0.5242	-0.6134	-0.5242
209198_s_at	SYT11	0.394	0.551	0.5899	-0.8037	-0.394	-0.5756	-0.6799	-0.8621	0.6799	0.8448
201774_s_at	NCAPD2	-1.116	-1.477	-1.646	1.161	1.116	1.276	-1.495	-1.546	1.495	1.538
219995_s_at	ZNF750	1.204	1.763	1.534	-1.471	-1.401	-1.204	0.8145	0.8019	-0.8019	-0.8984
204649_at	TROAP	-0.8969	-0.7441	-1.021	0.7441	1.005	0.9578	-0.6518	-0.8485	0.8384	0.6518
202286_s_at	TACSTD2	1.217	1.64	1.347	-1.217	-1.418	-1.425	2.365	2.184	-2.184	-2.324
204768_s_at	FEN1	-1.095	-1.043	-1.197	1.301	1.043	1.216	-1.061	-1.538	1.082	1.061
212188_at	KCTD12	1.465	1.171	0.7159	-0.7159	-0.8544	-0.856	0.5363	0.6384	-0.5363	-0.6305
209821_at	IL33	-1.839	-1.889	-1.743	1.743	1.813	2.09	1.337	1.759	-1.347	-1.337
217640_x_at	C18orf24	-1.25	-1.405	-1.567	1.442	1.25	1.624	-0.4655	-0.4753	0.7258	0.4655
203887_s_at	THBD	-3.178	-2.723	-2.195	2.332	2.195	2.552	1.178	1.187	-1.237	-1.178
212719_at	PHLPP	-0.4785	-0.5255	-0.6208	0.4785	0.5769	0.7548	-0.7911	-0.9566	1.032	0.7911
212789_at	NCAPD3	-0.5184	-0.6638	-0.4527	0.464	0.4527	0.6521	-0.6197	-0.8446	0.6197	0.6911
212992_at	AHNAK2	1.118	1.127	0.9561	-1.394	-0.9561	-1.13	1.209	1.256	-1.209	-1.472
209872_s_at	PKP3	0.5595	0.5882	0.467	-0.6379	-0.467	-0.507	1.087	1.046	-1.046	-1.435
204971_at	CSTA	1.062	0.9885	0.9086	-1.207	-0.9086	-0.918	3.262	3.278	-3.361	-3.262
205053_at	PRIM1	-0.5689	-0.6589	-0.8822	0.625	0.574	0.5689	-0.9911	-0.7013	0.7723	0.7013
209550_at	NDN	1.431	1.007	1.068	-1.593	-1.007	-1.173	1.01	1.007	-1.007	-1.045
201825_s_at	SCCPDH	-0.7965	-0.626	-0.7428	0.6761	0.626	0.956	-0.7177	-0.7257	0.7974	0.7177
209417_s_at	IFI35	0.6317	0.6783	0.5382	-0.5382	-0.6345	-0.8176	-0.5677	-0.7035	0.5676	0.707
204881_s_at	UGCG	-0.3394	-0.6057	-0.4878	1.35	0.3394	0.7932	-0.7629	-0.6239	0.7681	0.6239
203188_at	B3GNT1	0.4285	0.6969	0.4953	-0.6185	-0.837	-0.4285	-0.6701	-0.4718	0.6636	0.4718
203256_at	CDH3	1.556	1.398	1.743	-1.419	-1.398	-1.575	2.593	2.46	-2.46	-2.52
202575_at	CRABP2	2.757	3.014	2.961	-2.757	-2.762	-2.821	1.548	1.836	-1.708	-1.548
205709_s_at	CDS1	0.6742	0.7495	0.6717	-1.115	-0.9099	-0.6717	0.5907	0.5222	-0.7077	-0.5222
202609_at	EPS8	-0.3973	-0.4241	-0.5287	0.6611	0.3973	0.8922	-0.8886	-0.8676	1.264	0.8676
204059_s_at	ME1	-0.8138	-0.9555	-1.267	0.8138	0.8761	0.8904	0.6828	0.8094	-0.6828	-1.071
207828_s_at	CENPF	-0.6276	-1.202	-1.202	0.8218	0.8936	0.6276	-1.487	-1.529	1.496	1.487
205542_at	STEAP1	-2.442	-2.506	-2.464	2.636	2.442	2.811	0.6806	0.6401	-0.7156	-0.6401
219412_at	RAB38	0.8689	0.9574	0.8556	-0.9452	-0.9839	-0.8556	1.395	1.376	-1.677	-1.376
202466_at	POLS	-0.4677	-0.5163	-0.5034	0.589	0.4677	0.9836	-0.4595	-0.5159	0.4595	0.6865
205046_at	CENPE	-1.223	-1.156	-1.552	1.483	1.156	1.422	-1.453	-1.146	1.177	1.146
203276_at	LMNB1	-0.7621	-0.8983	-1.02	0.7621	1.123	0.8445	-1.098	-1.034	1.274	1.034
203303_at	DYNLT3	0.5825	0.782	0.3476	-0.5508	-0.4078	-0.3476	0.8948	1.022	-0.8948	-0.9964
219258_at	TIPIN	-0.8229	-0.9323	-0.9445	0.8504	1.059	0.8229	-0.9522	-0.9865	1.462	0.9522
206191_at	ENTPD3	-1.425	-1.374	-1.274	1.497	1.274	1.34	1.232	1.306	-1.369	-1.232
214146_s_at	PPBP	-2.881	-2.48	-2.626	2.564	2.554	2.48	0.5528	0.6995	-0.8166	-0.5528
213056_at	FRMD4B	-0.6166	-0.6578	-0.6106	1.185	0.6106	0.6754	1.046	0.9517	-0.9517	-1.001
218585_s_at	DTL	-1.023	-1.013	-1.293	1.228	1.013	1.245	-1.38	-1.092	1.511	1.092
208025_s_at	HMGA2	-1.052	-0.8653	-1.12	0.8653	1.142	1.342	1.157	1.118	-1.118	-1.304
211675_s_at	MDFIC	0.7778	0.8017	1.006	-0.983	-1.169	-0.7778	0.5088	0.5927	-0.5087	-0.6184
206276_at	LY6D	1.493	2.051	1.659	-1.651	-1.493	-1.599	1.401	1.679	-1.401	-1.438
204542_at	ST6GALNAC2	0.6995	0.5753	0.604	-0.8865	-0.5753	-0.9914	1.119	1.205	-1.119	-1.17
204444_at	KIF11	-0.6444	-0.8371	-0.8239	1.077	0.6444	1.182	-1.145	-1.271	1.907	1.145
218437_s_at	LZTFL1	0.4059	0.3793	0.4377	-0.6755	-1.055	-0.3793	-0.6193	-0.4593	0.5657	0.4593
203397_s_at	GALNT3	-1.122	-1.298	-1.18	1.122	1.171	1.253	1.541	1.906	-1.541	-1.545
217901_at	DSG2	0.8497	0.5472	0.7319	-0.7883	-0.6468	-0.5472	1.025	1.157	-1.025	-1.295
219288_at	C3orf14	0.5198	0.7058	0.5406	-0.722	-0.673	-0.5198	-1.105	-0.9205	1.293	0.9205
219795_at	SLC6A14	1.033	2.145	1.838	-1.39	-1.096	-1.033	2.303	2.461	-2.34	-2.303
204170_s_at	CKS2	-0.6471	-0.874	-0.6423	0.6423	0.9425	0.7087	-1.298	-0.9869	1.186	0.9869
204636_at	COL17A1	4.619	4.585	4.414	-4.595	-4.468	-4.414	2.026	2.066	-2.026	-2.168
217739_s_at	PBEF1	-0.6299	-0.3775	-0.3724	0.7511	0.3724	1.147	1.026	0.9933	-0.9933	-1.435
205729_at	OSMR	1.912	1.842	1.988	-2.005	-2.242	-1.842	0.6898	0.6218	-0.6218	-0.7437
205339_at	STIL	-0.7889	-0.848	-0.7087	0.7748	0.7087	0.9016	-0.6529	-0.6195	0.8407	0.6195
219493_at	SHCBP1	-0.6962	-1.001	-0.8651	0.6961	0.9066	0.9355	-1.023	-1.155	1.661	1.023
209373_at	MALL	1.376	0.9968	0.6955	-0.6955	-0.7115	-1.404	1.625	1.595	-1.785	-1.595
218355_at	KIF4A	-0.7668	-1.026	-1.1	0.7668	1.299	1.057	-1.573	-1.204	1.204	1.327
212836_at	POLD3	-0.6012	-0.5145	-0.6115	0.6473	0.519	0.5145	-0.5124	-0.528	0.7106	0.5124
201647_s_at	SCARB2	1.244	1.28	1.033	-1.489	-1.379	-1.033	0.7208	0.5875	-0.646	-0.5875
218313_s_at	GALNT7	0.382	0.6003	0.5599	-0.6324	-0.8095	-0.382	0.75	1.014	-0.75	-0.9617
205032_at	ITGA2	-2.032	-1.664	-1.728	2.506	1.664	2.264	1.068	0.4245	-0.503	-0.4245
209885_at	RHOD	0.6553	0.849	0.7538	-0.7132	-0.6637	-0.6553	0.8511	1.001	-1.275	-0.8511
203021_at	SLPI	1.114	1.97	1.749	-1.635	-1.114	-1.46	2.759	2.825	-2.759	-2.808
205767_at	EREG	-0.8107	-0.5031	-0.6751	0.5031	0.5571	0.5149	0.9347	1.234	-0.9347	-1.153
217744_s_at	PERP	0.9713	0.9052	1.062	-1.19	-1.196	-0.9052	2.286	2.007	-2.007	-2.128
213599_at	OIP5	-0.7852	-0.9943	-0.8274	0.9917	0.7852	1.343	-1.169	-1.224	1.557	1.169
208156_x_at	EPPK1	1.3	0.8771	0.7666	-1.201	-0.7666	-1.293	0.7838	0.4487	-0.5495	-0.4487
219388_at	GRHL2	0.6597	0.9648	0.8622	-0.6673	-0.6597	-0.6966	0.9308	0.7815	-0.7816	-0.7815
213238_at	ATP10D	0.9382	0.9349	0.7682	-1.002	-0.7682	-1.2	1.01	1.18	-1.01	-1.169
213943_at	TWIST1	0.9515	1.637	1.417	-0.9516	-0.9582	-0.9672	-1.184	-0.7757	0.7757	0.7878
217979_at	TSPAN13	-1.596	-1.555	-1.89	1.568	1.555	1.952	0.6995	0.7511	-0.6995	-0.9654
218902_at	NOTCH1	0.9295	0.7476	0.7344	-0.9376	-0.7344	-1.121	0.7724	0.6477	-0.6477	-1.015
204470_at	CXCL1	-3.245	-2.908	-2.936	3.395	2.908	3.323	1.524	1.653	-1.73	-1.524
219045_at	RHOF	-0.4468	-0.5788	-0.4307	0.8823	0.4307	0.8584	-0.7329	-0.7225	0.7769	0.7225
204748_at	PTGS2	-0.7752	-1.311	-1.063	0.9545	0.7752	1.228	2.65	2.638	-2.809	-2.638
220085_at	HELLS	-0.8663	-1.177	-1.077	0.8663	0.9177	1.203	-0.6089	-0.7174	0.6089	0.6326
206102_at	GINS1	-1.46	-1.413	-1.205	1.205	1.3	1.484	-1.005	-0.6368	0.7814	0.6368
219496_at	ANKRD57	0.7573	0.9046	0.7224	-0.9272	-1.031	-0.7224	0.7742	0.7186	-0.7468	-0.7186
205425_at	HIP1	0.5867	0.6583	0.676	-0.914	-0.8164	-0.5867	-0.7098	-0.756	0.7098	0.7752
220800_s_at	TMOD3	-0.7724	-0.3913	-0.5749	0.9075	0.3913	0.6823	0.6659	0.802	-0.6705	-0.666
201315_x_at	IFITM2	0.6294	0.6552	0.3964	-0.7609	-0.3964	-1.406	-0.6415	-0.4853	0.4853	0.5403
212693_at	MDN1	-0.7011	-0.7996	-0.5915	0.8642	0.7092	0.5915	-0.5731	-0.5934	0.5731	0.5992
214793_at	DUSP7	1.019	0.8614	0.6311	-0.6311	-0.9272	-0.6739	0.5555	0.4402	-0.6164	-0.4402
222039_at	LOC146909	-0.4461	-0.7087	-0.8013	0.5188	0.636	0.4461	-1.019	-0.9208	1.32	0.9208
204855_at	SERPINB5	1.388	1.308	1.411	-1.763	-1.634	-1.308	2.479	2.496	-2.655	-2.479
204363_at	F3	-1.33	-1.702	-2.022	1.789	1.33	1.694	2.239	2.063	-2.063	-2.386
204558_at	RAD54L	-1.098	-0.8384	-0.9183	0.9419	0.8384	0.9305	-0.5097	-0.5349	0.5097	0.6016
204726_at	CDH13	1.547	1.847	1.884	-2.158	-1.579	-1.547	0.6428	1.27	-0.6428	-0.6578
202711_at	EFNB1	0.6379	1.025	1.076	-1.047	-0.6379	-0.8524	0.5918	0.4864	-0.4864	-0.5058
209270_at	LAMB3	0.6785	0.4803	0.3894	-0.3894	-0.5163	-0.704	2.31	2.345	-2.31	-2.764
202744_at	SLC20A2	-0.702	-0.607	-0.4713	0.5113	0.4713	0.6862	0.4251	0.692	-0.4251	-0.5208
219392_x_at	PRR11	-0.4722	-0.4515	-0.3777	0.3909	0.3777	0.9519	-0.9438	-0.8099	0.8487	0.8099
220620_at	CRCT1	-1.085	-0.6022	-0.2784	0.3944	0.4548	0.2784	1.642	1.716	-1.701	-1.642
